# Supplementary material for: Human PBMCs Form Lipid Droplets in Response to Spike Proteins
Source: Microorganisms. 2023 Nov 1;11(11):2683. doi: 10.3390/microorganisms11112683 (PMC10672762; doi:10.3390/microorganisms11112683)
Supplement: Supplementary file 1 [file microorganisms-11-02683-s001.zip]

Archive with 1 entries (1 files):
- microorganisms-2545051-supplementary.pdf
